# Supplementary material for: Profiling of Volatile Compounds in ‘Muscat Hamburg’ Contaminated with Aspergillus carbonarius before OTA Biosynthesis Based on HS-SPME-GC-MS and DLLME-GC-MS
Source: Molecules. 2024 Jan 23;29(3):567. doi: 10.3390/molecules29030567 (PMC10856765; doi:10.3390/molecules29030567)
Supplement: Supplementary file 1 [file molecules-29-00567-s001.zip]

Archive with 1 entries (1 files):
- molecules-2831858-supplementary.pdf
